# Supplementary material for: Effectiveness of Resistance Training Program on Body Composition in Adults Following Vegan Diet versus Omnivorous Diet; Developed in Mobile Health Modality
Source: Nutrients. 2024 Aug 2;16(15):2539. doi: 10.3390/nu16152539 (PMC11314574; doi:10.3390/nu16152539)
Supplement: Supplementary file 1 [file nutrients-16-02539-s001.zip]

Archive with 1 entries (1 files):
- nutrients-3094551-supplementary.pdf
